# Supplementary material for: Coupling of ocean redox and animal evolution during the Ediacaran-Cambrian transition
Source: Nat Commun. 2018 Jul 3;9:2575. doi: 10.1038/s41467-018-04980-5 (PMC6030108; doi:10.1038/s41467-018-04980-5)
Supplement: Supplementary file 4 — Supplementary Data 1 [file 41467_2018_4980_MOESM4_ESM.xlsx]

## Sheet: Sheet1
Sample	Formation	Estimated ages	δ15N	Data Sources
		(Ma)	(‰)
Yanjia section, Zhejiang, South China
YJ-102	Hetang	515	-0.7	This Study
YJ-99	Hetang	517	3.5	This Study
YJ-97	Hetang	518	5.1	This Study
YJ-96	Hetang	518.21	6.1	This Study
YJ-95	Hetang	518.629	5.6	This Study
YJ-92	Hetang	519.091	6.4	This Study
YJ-89	Hetang	519.552	4.6	This Study
YJ-87	Hetang	519.762	5.6	This Study
YJ-84	Hetang	520.056	5.4	This Study
YJ-82	Hetang	520.182	5.1	This Study
YJ-79	Hetang	520.413	4.6	This Study
YJ-76	Hetang	520.748	5.2	This Study
YJ-73	Hetang	520.9	5.5	This Study
YJ-71	Hetang	521	4.6	This Study
YJ-69	Hetang	521.603	1.6	This Study
YJ-64	Hetang	523.414	-0.1	This Study
YJ-62	Hetang	524.19	-6.3	This Study
YJ-55	Hetang	526	2.4	This Study
YJ-52	Piyuancun	529.5	3	This Study
YJ-51	Piyuancun	530.712	2.9	This Study
YJ-50	Piyuancun	532.327	3.6	This Study
YJ-42	Piyuancun	540	1	This Study
YJ-36	Piyuancun	542	6.3	This Study
YJ-17	Piyuancun	546.977	4	This Study
YJ-9	Piyuancun	549.75	3.3	This Study
YJ-6	Piyuancun	550.545	4.6	This Study
YJ-5	Piyuancun	550.75	6.5	This Study
YJ-3	Piyuancun	550.886	3.3	This Study
YJ-1	Piyuancun	550.977	6.3	This Study
Xiaotan section, Yunan, South China
XTY 61	Yu'anshan	518	2.43	Cremonese et al., 201340
XTY 60	Yu'anshan	518.471	2.65	Cremonese et al., 201340
XTY 59	Yu'anshan	518.824	2.54	Cremonese et al., 201340
XTY 58	Yu'anshan	519.177	2.7	Cremonese et al., 201340
XTY 57	Yu'anshan	519.436	2.7	Cremonese et al., 201340
XTY 56	Yu'anshan	519.672	2.62	Cremonese et al., 201340
XTY 55	Yu'anshan	519.884	2.71	Cremonese et al., 201340
XTY 54	Yu'anshan	520.002	2.71	Cremonese et al., 201340
XTY 53	Yu'anshan	520.119	2.53	Cremonese et al., 201340
XTY 52	Yu'anshan	520.237	2.75	Cremonese et al., 201340
XTY 51	Yu'anshan	520.355	2.76	Cremonese et al., 201340
XTY 50	Yu'anshan	520.402	2.45	Cremonese et al., 201340
XTY 49	Yu'anshan	520.444	2.66	Cremonese et al., 201340
XTY 48	Yu'anshan	520.491	1.77	Cremonese et al., 201340
XTY 44	Yu'anshan	520.642	2.18	Cremonese et al., 201340
XTY 43	Yu'anshan	520.673	2.28	Cremonese et al., 201340
XTY 42	Yu'anshan	520.743	2.34	Cremonese et al., 201340
XTY 41	Yu'anshan	520.838	2.15	Cremonese et al., 201340
XTY 40	Yu'anshan	520.875	1.86	Cremonese et al., 201340
XTY 39	Yu'anshan	520.922	1.93	Cremonese et al., 201340
XTY 38	Yu'anshan	520.946	1.99	Cremonese et al., 201340
XTY 37	Yu'anshan	520.962	1.86	Cremonese et al., 201340
XTY 36	Yu'anshan	520.976	1.76	Cremonese et al., 201340
XTY 35	Yu'anshan	520.99	1.8	Cremonese et al., 201340
XTY 34	Shiyantou	521	1.23	Cremonese et al., 201340
XTY 33	Shiyantou	521.471	1.48	Cremonese et al., 201340
XTY 32	Shiyantou	521.942	1.36	Cremonese et al., 201340
XTY 31	Shiyantou	522.413	1.08	Cremonese et al., 201340
XTY 30	Shiyantou	522.885	1.51	Cremonese et al., 201340
XTY 29	Shiyantou	522.955	1.69	Cremonese et al., 201340
XTY 28	Shiyantou	523.002	0.58	Cremonese et al., 201340
XTY 27	Shiyantou	523.05	0.9	Cremonese et al., 201340
XTY 26	Shiyantou	523.097	0.85	Cremonese et al., 201340
XTY 25	Shiyantou	523.144	0.63	Cremonese et al., 201340
XTY 24	Shiyantou	523.191	0.96	Cremonese et al., 201340
XTY 23	Shiyantou	523.238	1.01	Cremonese et al., 201340
XTY 22	Shiyantou	523.285	1.21	Cremonese et al., 201340
XTY 21	Shiyantou	523.332	0.5	Cremonese et al., 201340
XTY 20	Shiyantou	523.379	1.13	Cremonese et al., 201340
XTY 19	Shiyantou	523.426	1.14	Cremonese et al., 201340
XTY 18	Shiyantou	523.474	0.67	Cremonese et al., 201340
XTY 17	Shiyantou	523.504	0.28	Cremonese et al., 201340
XTY 16	Shiyantou	523.514	0.49	Cremonese et al., 201340
XTY 15	Shiyantou	523.528	0.72	Cremonese et al., 201340
XTY 14	Shiyantou	523.537	0.7	Cremonese et al., 201340
XTY 13	Shiyantou	523.547	0.72	Cremonese et al., 201340
XTY 12	Shiyantou	523.556	0.46	Cremonese et al., 201340
XTY 11	Shiyantou	523.565	0.66	Cremonese et al., 201340
XTY 10	Shiyantou	523.575	0.54	Cremonese et al., 201340
XTY 09	Shiyantou	523.584	1.26	Cremonese et al., 201340
XTY 08	Shiyantou	523.627	0.87	Cremonese et al., 201340
XTY 07	Shiyantou	523.631	0.79	Cremonese et al., 201340
XTY 06	Shiyantou	523.641	0.84	Cremonese et al., 201340
XTY 05	Shiyantou	523.65	0.81	Cremonese et al., 201340
XTY 04	Shiyantou	523.707	0.89	Cremonese et al., 201340
XTY 03	Shiyantou	523.74	0.81	Cremonese et al., 201340
XTY 02	Shiyantou	523.752	0.3	Cremonese et al., 201340
XTY 01	Shiyantou	523.761	0.27	Cremonese et al., 201340
CX-XTMS 14	Shiyantou	523.884	1.07	Cremonese et al., 201340
CX-XTMS 13	Shiyantou	523.978	1.4	Cremonese et al., 201340
CX-XTMS 12	Shiyantou	524.072	0.44	Cremonese et al., 201340
CX-XTMS 11	Shiyantou	524.167	1.25	Cremonese et al., 201340
CX-XTMS 10	Shiyantou	524.261	1.21	Cremonese et al., 201340
CX-XTMS 9	Shiyantou	524.355	0.23	Cremonese et al., 201340
CX-XTMS 8	Shiyantou	524.449	1.49	Cremonese et al., 201340
CX-XTMS 7	Shiyantou	524.544	1.73	Cremonese et al., 201340
CX-XTMS 6	Shiyantou	524.638	1.78	Cremonese et al., 201340
CX-XTMS 5	Shiyantou	524.732	2.27	Cremonese et al., 201340
CX-XTMS 4	Shiyantou	524.826	2.3	Cremonese et al., 201340
CX-XTMS 3	Shiyantou	524.92	2.16	Cremonese et al., 201340
CX-XTMS 2	Shiyantou	525.029	2.17	Cremonese et al., 201340
CX-XTMS 1	Shiyantou	525.218	2.12	Cremonese et al., 201340
XT 29	Shiyantou	525.312	2.35	Cremonese et al., 201340
XT 28	Shiyantou	525.359	2.54	Cremonese et al., 201340
XT 26	Shiyantou	525.416	2.2	Cremonese et al., 201340
XT 25	Shiyantou	525.435	2.18	Cremonese et al., 201340
XT 24	Shiyantou	525.472	2.02	Cremonese et al., 201340
XT 23	Shiyantou	525.504	2.32	Cremonese et al., 201340
XT 22	Shiyantou	525.523	1.71	Cremonese et al., 201340
XT 21	Shiyantou	525.542	2.25	Cremonese et al., 201340
XT 20	Shiyantou	525.57	1.86	Cremonese et al., 201340
XT 19	Shiyantou	525.599	2.11	Cremonese et al., 201340
XT 18	Shiyantou	525.617	1.88	Cremonese et al., 201340
XT 17	Shiyantou	525.651	1.82	Cremonese et al., 201340
XT 16	Shiyantou	525.689	2.41	Cremonese et al., 201340
XT 15	Shiyantou	525.708	2.68	Cremonese et al., 201340
XT14	Shiyantou	525.727	3.14	Cremonese et al., 201340
XT13	Shiyantou	525.746	2.18	Cremonese et al., 201340
XT12	Shiyantou	525.774	2.23	Cremonese et al., 201340
XT11	Shiyantou	525.8	2.78	Cremonese et al., 201340
XT10	Shiyantou	525.819	2.61	Cremonese et al., 201340
XT9	Shiyantou	525.847	2.06	Cremonese et al., 201340
XT 8	Shiyantou	525.866	2.19	Cremonese et al., 201340
XT 7	Shiyantou	525.885	2.5	Cremonese et al., 201340
XT 6	Shiyantou	525.904	2.42	Cremonese et al., 201340
XT5	Shiyantou	525.932	2.24	Cremonese et al., 201340
XT 4	Shiyantou	525.957	2.44	Cremonese et al., 201340
XT 3	Shiyantou	525.975	2.46	Cremonese et al., 201340
XT2	Shiyantou	525.994	2.7	Cremonese et al., 201340
XT1	Shiyantou	526	2.61	Cremonese et al., 201340
XT103	Zhujiaqing	526.001	1.3	Cremonese et al., 201340
XT105	Zhujiaqing	526.028	-0.03	Cremonese et al., 201340
XT107	Zhujiaqing	526.077	0.01	Cremonese et al., 201340
XT 109	Zhujiaqing	526.156	0.67	Cremonese et al., 201340
XT 111	Zhujiaqing	526.232	0.94	Cremonese et al., 201340
XT 113	Zhujiaqing	526.286	0.94	Cremonese et al., 201340
XT 115	Zhujiaqing	526.39	1.17	Cremonese et al., 201340
XT 117	Zhujiaqing	526.493	2.32	Cremonese et al., 201340
XT 119	Zhujiaqing	526.569	2.27	Cremonese et al., 201340
XT 121	Zhujiaqing	526.636	2.83	Cremonese et al., 201340
XT 123	Zhujiaqing	526.703	2.95	Cremonese et al., 201340
XT 125	Zhujiaqing	526.772	2.66	Cremonese et al., 201340
XT 127	Zhujiaqing	526.867	3	Cremonese et al., 201340
XT 129	Zhujiaqing	526.955	1.85	Cremonese et al., 201340
XT 133	Zhujiaqing	527.113	2.03	Cremonese et al., 201340
XT 135	Zhujiaqing	527.21	4.86	Cremonese et al., 201340
XT 137	Zhujiaqing	527.283	6.25	Cremonese et al., 201340
XT 139	Zhujiaqing	527.347	7.67	Cremonese et al., 201340
XT 145	Zhujiaqing	527.623	6.08	Cremonese et al., 201340
XT 151	Zhujiaqing	527.866	4.93	Cremonese et al., 201340
XT 153	Zhujiaqing	527.909	4.52	Cremonese et al., 201340
XT 155	Zhujiaqing	527.957	2.74	Cremonese et al., 201340
XT 156	Zhujiaqing	527.98	-0.91	Cremonese et al., 201340
XT 159	Zhujiaqing	527.999	1.19	Cremonese et al., 201340
XT 161	Zhujiaqing	528.171	3.17	Cremonese et al., 201340
XT 163	Zhujiaqing	528.299	5.01	Cremonese et al., 201340
XT 164	Zhujiaqing	528.374	5.28	Cremonese et al., 201340
XT 165	Zhujiaqing	528.427	4.47	Cremonese et al., 201340
XT 166	Zhujiaqing	528.502	4	Cremonese et al., 201340
XT 168	Zhujiaqing	528.652	6.07	Cremonese et al., 201340
XT 172	Zhujiaqing	528.899	6.5	Cremonese et al., 201340
XT 174	Zhujiaqing	529.027	8.8	Cremonese et al., 201340
XT 175	Zhujiaqing	529.102	5.62	Cremonese et al., 201340
XT 176	Zhujiaqing	529.177	3.33	Cremonese et al., 201340
XT 182	Zhujiaqing	529.635	2.26	Cremonese et al., 201340
XT 183	Zhujiaqing	529.785	1.66	Cremonese et al., 201340
XT 186	Zhujiaqing	529.935	4.09	Cremonese et al., 201340
XT 190	Zhujiaqing	530.31	2.37	Cremonese et al., 201340
XT 192	Zhujiaqing	530.46	1.13	Cremonese et al., 201340
XT 193	Zhujiaqing	530.535	2.93	Cremonese et al., 201340
XT 196	Zhujiaqing	530.761	3	Cremonese et al., 201340
XT 198	Zhujiaqing	530.948	2.14	Cremonese et al., 201340
XT 199	Zhujiaqing	531.023	2.29	Cremonese et al., 201340
XT 201	Zhujiaqing	531.173	5.07	Cremonese et al., 201340
XT 204	Zhujiaqing	531.218	4.63	Cremonese et al., 201340
XT 206	Zhujiaqing	531.338	4.82	Cremonese et al., 201340
XT 207	Zhujiaqing	531.414	4.64	Cremonese et al., 201340
XT 208	Zhujiaqing	531.429	5.13	Cremonese et al., 201340
XT 210	Zhujiaqing	531.534	3.86	Cremonese et al., 201340
XT 212	Zhujiaqing	531.684	4.81	Cremonese et al., 201340
XT 214	Zhujiaqing	531.834	3.77	Cremonese et al., 201340
XT 216	Zhujiaqing	531.969	4.31	Cremonese et al., 201340
XT 218	Zhujiaqing	532.232	3.34	Cremonese et al., 201340
XT 219	Zhujiaqing	532.277	3.88	Cremonese et al., 201340
XT 221	Zhujiaqing	532.329	3.78	Cremonese et al., 201340
XT 223	Zhujiaqing	532.404	3.38	Cremonese et al., 201340
XT 226	Zhujiaqing	532.674	2.9	Cremonese et al., 201340
XT 228	Zhujiaqing	532.674	4.24	Cremonese et al., 201340
XT 229	Zhujiaqing	532.719	4.43	Cremonese et al., 201340
XT 236	Zhujiaqing	533.552	4.86	Cremonese et al., 201340
XT 240	Zhujiaqing	538.792	1.81	Cremonese et al., 201340
XT 242	Zhujiaqing	538.951	2.37	Cremonese et al., 201340
XT 260	Zhujiaqing	541.828	5.56	Cremonese et al., 201340
XT 262	Zhujiaqing	542	4.81	Cremonese et al., 201340
XT 264	Dengying	542.1	4.8	Cremonese et al., 201340
XT 266	Dengying	542.104	4.42	Cremonese et al., 201340
XT 268	Dengying	542.28	4.46	Cremonese et al., 201340
XT 270	Dengying	542.448	2.67	Cremonese et al., 201340
Sancha section, Hunan, South China
SC-122	Niutitang	515	0.223	Wang et al., 201541
SC-109	Niutitang	516.615	0.497	Wang et al., 201541
SC-107	Niutitang	516.872	0.459	Wang et al., 201541
SC-099	Niutitang	517.79	0.645	Wang et al., 201541
SC-092	Niutitang	518.3	1.218	Wang et al., 201541
SC-088	Niutitang	518.501	3.09	Wang et al., 201541
SC-081	Niutitang	519.088	2.046	Wang et al., 201541
SC-076	Niutitang	519.383	0.258	Wang et al., 201541
SC-073	Niutitang	519.539	1.827	Wang et al., 201541
SC-070	Niutitang	519.674	0.699	Wang et al., 201541
SC-069	Niutitang	519.749	0.845	Wang et al., 201541
SC-064	Niutitang	519.995	1.996	Wang et al., 201541
SC-058	Niutitang	520.24	1.392	Wang et al., 201541
SC-050	Niutitang	520.516	2.222	Wang et al., 201541
SC-047	Niutitang	520.666	2.524	Wang et al., 201541
SC-042	Niutitang	520.872	1.032	Wang et al., 201541
SC-039	Niutitang	520.88	0.804	Wang et al., 201541
SC-037	Niutitang	520.986	0.663	Wang et al., 201541
SC-033	Niutitang	521.718	0.812	Wang et al., 201541
SC-031	Niutitang	522.096	0.513	Wang et al., 201541
SC-030	Niutitang	522.332	-0.003	Wang et al., 201541
SC-028	Niutitang	522.71	-0.786	Wang et al., 201541
SC-026	Niutitang	522.946	-1.024	Wang et al., 201541
SC-023	Niutitang	523.348	-4.68	Wang et al., 201541
SC-021	Niutitang	523.584	-0.469	Wang et al., 201541
SC-019	Niutitang	523.868	-0.595	Wang et al., 201541
SC-017	Niutitang	524.104	-0.85	Wang et al., 201541
SC-016	Niutitang	524.245	-0.469	Wang et al., 201541
SC-015	Niutitang	524.34	-0.504	Wang et al., 201541
SC-013	Niutitang	524.576	-0.169	Wang et al., 201541
SC-011	Niutitang	525.048	-0.129	Wang et al., 201541
SC-009	Niutitang	525.403	-0.51	Wang et al., 201541
SC-005	Niutitang	525.71	1.088	Wang et al., 201541
SC-004	Niutitang	525.828	-0.078	Wang et al., 201541
SC-003	Niutitang	525.993	0.389	Wang et al., 201541
Longbizui section, Hunan, South China
LBZ 26	Niutitang	515	-1.89	Cremonese et al., 201442
LBZ 25	Niutitang	516.8	-1.93	Cremonese et al., 201442
LBZ 24	Niutitang	519.2	-1.89	Cremonese et al., 201442
LBZ 23	Niutitang	521	-1.98	Cremonese et al., 201442
LBZ 22	Niutitang	521.1	-1.68	Cremonese et al., 201442
LBZ579	Niutitang	523.741	-1.67	Cremonese et al., 201442
LBZ578	Niutitang	523.893	-0.3	Cremonese et al., 201442
LBZ577	Niutitang	524.071	-0.76	Cremonese et al., 201442
LBZ576	Niutitang	524.223	-0.85	Cremonese et al., 201442
LBZ575	Niutitang	524.376	-0.36	Cremonese et al., 201442
LBZ574	Niutitang	524.528	-0.08	Cremonese et al., 201442
LBZ571	Niutitang	524.807	-0.59	Cremonese et al., 201442
LBZ570	Niutitang	524.909	-1.18	Cremonese et al., 201442
LBZ 21	Niutitang	525.061	-1.04	Cremonese et al., 201442
LBZ568	Niutitang	525.188	-0.43	Cremonese et al., 201442
LBZ566	Niutitang	525.746	-0.95	Cremonese et al., 201442
LBZ565	Niutitang	526	0.74	Cremonese et al., 201442
LBZ560	Liuchapo	529.8	5.94	Cremonese et al., 201442
LBZ559	Liuchapo	530.311	5.17	Cremonese et al., 201442
LBZ 20	Liuchapo	530.822	2.48	Cremonese et al., 201442
LBZ557	Liuchapo	531.844	2.8	Cremonese et al., 201442
LBZ556	Liuchapo	532.867	2.43	Cremonese et al., 201442
LBZ 19	Liuchapo	539	1.72	Cremonese et al., 201442
LBZ 18	Liuchapo	541.3	3.69	Cremonese et al., 201442
LBZ 16	Liuchapo	545.895	2.79	Cremonese et al., 201442
LBZ 15	Liuchapo	547.666	2.06	Cremonese et al., 201442
LBZ 14	Liuchapo	548.846	2.16	Cremonese et al., 201442
LBZ 12	Liuchapo	549.082	2.32	Cremonese et al., 201442
LBZ 11	Liuchapo	549.141	1.93	Cremonese et al., 201442
LBZ 10	Liuchapo	549.2	1.57	Cremonese et al., 201442
LBZ 9	Liuchapo	549.215	1.77	Cremonese et al., 201442
LBZ 7	Liuchapo	549.318	2.1	Cremonese et al., 201442
LBZ 6	Liuchapo	549.407	1.76	Cremonese et al., 201442
LBZ 5	Liuchapo	549.82	2.07	Cremonese et al., 201442
LBZ 4	Liuchapo	550.115	1.15	Cremonese et al., 201442
LBZ 3	Liuchapo	550.498	1.51	Cremonese et al., 201442
LBZ 2	Liuchapo	551	0.97	Cremonese et al., 201442
Lijiatuo section, Hunan, South China
Ljt593	Xiaoyanxi	515	-0.61	Cremonese et al., 201442
Ljt592	Xiaoyanxi	515.453	-0.13	Cremonese et al., 201442
Ljt591	Xiaoyanxi	515.691	-1.43	Cremonese et al., 201442
Ljt590	Xiaoyanxi	516.103	0.11	Cremonese et al., 201442
Ljt589	Xiaoyanxi	516.393	-0.14	Cremonese et al., 201442
Ljt588	Xiaoyanxi	516.55	-0.54	Cremonese et al., 201442
Ljt587	Xiaoyanxi	516.765	-0.74	Cremonese et al., 201442
Ljt586	Xiaoyanxi	516.921	0.25	Cremonese et al., 201442
Ljt585	Xiaoyanxi	517.113	0.21	Cremonese et al., 201442
Ljt584	Xiaoyanxi	517.293	-0.56	Cremonese et al., 201442
Ljt583	Xiaoyanxi	517.478	0.34	Cremonese et al., 201442
Ljt582	Xiaoyanxi	517.67	0.86	Cremonese et al., 201442
Ljt581	Xiaoyanxi	517.85	-0.23	Cremonese et al., 201442
Ljt580	Xiaoyanxi	518.053	0.1	Cremonese et al., 201442
Ljt579	Xiaoyanxi	518.245	-0.53	Cremonese et al., 201442
Ljt578	Xiaoyanxi	518.425	-0.42	Cremonese et al., 201442
Ljt577	Xiaoyanxi	518.471	0.08	Cremonese et al., 201442
Ljt576	Xiaoyanxi	518.49	-0.13	Cremonese et al., 201442
Ljt575	Xiaoyanxi	518.5	-0.54	Cremonese et al., 201442
Ljt574	Xiaoyanxi	518.682	-0.18	Cremonese et al., 201442
Ljt573	Xiaoyanxi	518.84	-0.39	Cremonese et al., 201442
Ljt572	Xiaoyanxi	519.107	0.07	Cremonese et al., 201442
Ljt571	Xiaoyanxi	519.374	0.13	Cremonese et al., 201442
Ljt570	Xiaoyanxi	519.532	0.05	Cremonese et al., 201442
Ljt569	Xiaoyanxi	519.786	-0.03	Cremonese et al., 201442
Ljt568	Xiaoyanxi	519.944	-0.07	Cremonese et al., 201442
Ljt564	Xiaoyanxi	520.8	0.08	Cremonese et al., 201442
Ljt563	Xiaoyanxi	521.002	0.12	Cremonese et al., 201442
Ljt562	Xiaoyanxi	522.691	-0.08	Cremonese et al., 201442
Ljt559	Xiaoyanxi	522.995	-0.59	Cremonese et al., 201442
Ljt558	Xiaoyanxi	523.4	-0.33	Cremonese et al., 201442
Ljt557	Xiaoyanxi	523.806	-0.86	Cremonese et al., 201442
Ljt556	Xiaoyanxi	524.144	-1.81	Cremonese et al., 201442
Ljt555	Xiaoyanxi	524.583	-1.62	Cremonese et al., 201442
Ljt554	Xiaoyanxi	524.988	-1.16	Cremonese et al., 201442
Ljt553	Xiaoyanxi	525.258	-0.43	Cremonese et al., 201442
Ljt552	Xiaoyanxi	525.427	0.41	Cremonese et al., 201442
Ljt551	Xiaoyanxi	525.799	0.32	Cremonese et al., 201442
Ljt550	Xiaoyanxi	526.002	-0.08	Cremonese et al., 201442
Ljt546	Liuchapo	531	2.23	Cremonese et al., 201442
Ljt545	Liuchapo	532.139	4.36	Cremonese et al., 201442
Ljt543	Liuchapo	533.989	5.53	Cremonese et al., 201442
Ljt542	Liuchapo	534.63	6.84	Cremonese et al., 201442
Ljt541	Liuchapo	535.484	5.61	Cremonese et al., 201442
Ljt541	Liuchapo	536.338	6.13	Cremonese et al., 201442
Ljt540	Liuchapo	537.157	3.53	Cremonese et al., 201442
Ljt539	Liuchapo	537.797	4.95	Cremonese et al., 201442
Ljt538	Liuchapo	538.367	3.82	Cremonese et al., 201442
Ljt537	Liuchapo	538.402	4.6	Cremonese et al., 201442
Ljt536	Liuchapo	538.722	3.42	Cremonese et al., 201442
Ljt535	Liuchapo	539.149	4	Cremonese et al., 201442
Ljt534	Liuchapo	539.612	4	Cremonese et al., 201442
Ljt533	Liuchapo	539.648	3.46	Cremonese et al., 201442
Ljt532	Liuchapo	540.004	2.55	Cremonese et al., 201442
Ljt531	Liuchapo	540.075	2.13	Cremonese et al., 201442
Ljt530	Liuchapo	540.537	2.1	Cremonese et al., 201442
Ljt529	Liuchapo	540.573	3.19	Cremonese et al., 201442
Ljt528	Liuchapo	540.786	0.54	Cremonese et al., 201442
Ljt527	Liuchapo	540.964	3.46	Cremonese et al., 201442
Ljt526	Liuchapo	541	5.28	Cremonese et al., 201442
Ljt516	Liuchapo	542	4.37	Cremonese et al., 201442
Ljt515	Liuchapo	542.412	4.03	Cremonese et al., 201442
Ljt513	Liuchapo	543.996	4.7	Cremonese et al., 201442
Ljt512	Liuchapo	545.327	4.73	Cremonese et al., 201442
Ljt509	Liuchapo	546.373	3.82	Cremonese et al., 201442
Ljt560	Liuchapo	551	6.51	Cremonese et al., 201442
Yuanjia section, Hunan, South China
Yuj-602	Niutitang	515	-2.976	Wang et al., 201541
Yuj-601	Niutitang	515.121	-1.17325	Wang et al., 201541
Yuj-599	Niutitang	515.524	-2.227	Wang et al., 201541
Yuj-598	Niutitang	515.726	-2.416	Wang et al., 201541
Yuj-597	Niutitang	515.978	-0.569	Wang et al., 201541
Yuj-596	Niutitang	516.231	-0.216	Wang et al., 201541
Yuj-595	Niutitang	516.432	0.504	Wang et al., 201541
Yuj-594	Niutitang	516.735	0.972667	Wang et al., 201541
Yuj-593	Niutitang	516.937	-0.761333	Wang et al., 201541
Yuj-592	Niutitang	517.189	0.585667	Wang et al., 201541
Yuj-591	Niutitang	517.441	1.35967	Wang et al., 201541
Yuj-589	Niutitang	517.542	1.02267	Wang et al., 201541
Yuj-588	Niutitang	517.643	1.81367	Wang et al., 201541
Yuj-587	Niutitang	517.708	1.29967	Wang et al., 201541
Yuj-586	Niutitang	517.844	0.693667	Wang et al., 201541
Yuj-584	Niutitang	518.046	1.50367	Wang et al., 201541
Yuj-583	Niutitang	518.127	1.60967	Wang et al., 201541
Yuj-581	Niutitang	518.268	0.395667	Wang et al., 201541
Yuj-580	Niutitang	518.394	0.941667	Wang et al., 201541
Yuj-579	Niutitang	518.45	0.0616667	Wang et al., 201541
Yuj-575	Niutitang	518.5	1.23567	Wang et al., 201541
Yuj-573	Niutitang	518.674	1.28667	Wang et al., 201541
Yuj-571	Niutitang	518.81	1.58467	Wang et al., 201541
Yuj-570	Niutitang	519.004	1.59767	Wang et al., 201541
Yuj-559	Niutitang	519.973	2.15675	Wang et al., 201541
Yuj-557	Niutitang	520.36	1.36267	Wang et al., 201541
Yuj-554	Niutitang	520.516	1.98867	Wang et al., 201541
Yuj-549	Niutitang	520.748	1.34167	Wang et al., 201541
Yuj-545	Niutitang	520.922	-0.0193333	Wang et al., 201541
Yuj-543	Niutitang	520.98	-0.529333	Wang et al., 201541
Yuj-537	Niutitang	521	1.58467	Wang et al., 201541
Yuj-536	Niutitang	522.071	-0.649333	Wang et al., 201541
Yuj-535	Niutitang	523.143	-0.0193333	Wang et al., 201541
Yuj-534	Niutitang	524.393	-1.63233	Wang et al., 201541
Yuj-533	Niutitang	525.107	0.965667	Wang et al., 201541
Yuj-532	Niutitang	526	0.720667	Wang et al., 201541
Yuj-531	Liuchapo	540	-0.498333	Wang et al., 201541
Yuj-529	Liuchapo	540.15	-2.12433	Wang et al., 201541
Yuj-527	Liuchapo	540.382	-4.29033	Wang et al., 201541
Yuj-526	Liuchapo	540.497	-3.00233	Wang et al., 201541
Yuj-524	Liuchapo	540.728	0.292667	Wang et al., 201541
Yuj-522	Liuchapo	540.96	-2.11633	Wang et al., 201541
Yuj-520	Liuchapo	541.191	1.35567	Wang et al., 201541
Yuj-516	Liuchapo	541.5	-1.73	Wang et al., 201541
Yuj-511	Liuchapo	542	-1.752	Wang et al., 201541
Yuj-508	Liuchapo	542.56	1.4	Wang et al., 201541
Zhalagou section, Guizhou, South China
ZN47	Laobao	515	0.75	Cai et al., 201532
ZN46	Laobao	515.635	2.75	Cai et al., 201532
ZN45	Laobao	516.462	1.34	Cai et al., 201532
ZN44	Laobao	517.269	2.14	Cai et al., 201532
ZN41	Laobao	518.714	2.75	Cai et al., 201532
ZN39	Laobao	519.73	3.39	Cai et al., 201532
ZN38	Laobao	520.302	2.74	Cai et al., 201532
ZN37	Laobao	520.698	2.55	Cai et al., 201532
ZN36	Laobao	520.8	3.18	Cai et al., 201532
ZN12	Zhalagou	524.883	-0.42	Cai et al., 201532
ZN11	Zhalagou	525	-1.35	Cai et al., 201532
ZN10	Zhalagou	539	1.98	Cai et al., 201532
ZN08	Zhalagou	540.041	2.31	Cai et al., 201532
ZN06	Zhalagou	540.714	1.35	Cai et al., 201532
ZN05	Zhalagou	540.959	1.42	Cai et al., 201532
ZN04	Zhalagou	541.204	6.85	Cai et al., 201532
ZN03	Zhalagou	541.571	6.65	Cai et al., 201532
ZN02	Zhalagou	541.816	3.98	Cai et al., 201532
ZN01	Zhalagou	542	4.13	Cai et al., 201532
Zhongnan section, Guizhou, South China
ZN-14	Niutitang	520.5	4.17	Cremonese et al., 201442
Zn-36	Niutitang	521	-0.2	Cremonese et al., 201442
ZN-13	Niutitang	521.143	1.48	Cremonese et al., 201442
ZN-12	Niutitang	522	1.32	Cremonese et al., 201442
Zn-35	Niutitang	522.286	1.04	Cremonese et al., 201442
ZN-11	Niutitang	522.857	1.85	Cremonese et al., 201442
Zn-33	Niutitang	523.286	1.36	Cremonese et al., 201442
ZN-10	Niutitang	523.286	0.94	Cremonese et al., 201442
Zn-32	Niutitang	523.643	2.04	Cremonese et al., 201442
Zn-32-0	Niutitang	523.786	0.08	Cremonese et al., 201442
ZN-9	Niutitang	523.857	1.43	Cremonese et al., 201442
ZN-8	Niutitang	524.643	1.72	Cremonese et al., 201442
Zn-30	Niutitang	524.786	-1.36	Cremonese et al., 201442
Zn-29	Niutitang	524.929	-0.21	Cremonese et al., 201442
ZN7	Niutitang	525.071	1.87	Cremonese et al., 201442
ZN6	Niutitang	525.143	2.44	Cremonese et al., 201442
ZN5	Niutitang	525.286	1.65	Cremonese et al., 201442
ZN4	Niutitang	525.357	1.81	Cremonese et al., 201442
ZN3	Niutitang	525.5	1.92	Cremonese et al., 201442
ZN2	Niutitang	525.714	3.62	Cremonese et al., 201442
ZNOC	Niutitang	525.786	2.69	Cremonese et al., 201442
ZN1 (ZNOB)	Niutitang	525.929	3.04	Cremonese et al., 201442
ZNOA	Niutitang	526	4.67	Cremonese et al., 201442
MS-111	Dengying	542.117	4	Cremonese et al., 201442
MS-106	Dengying	545.033	4.39	Cremonese et al., 201442
MS 105	Dengying	545.617	7.68	Cremonese et al., 201442
MS-101	Dengying	548.533	8.73	Cremonese et al., 201442
MS-100	Dengying	549	8.4	Cremonese et al., 201442
ZN-C1n-18	Niutitang	521	1.2	Zhang et al., 201745
ZN-C1n-16	Niutitang	522.237	0	Zhang et al., 201745
ZN-C1n-14	Niutitang	523.103	1.7	Zhang et al., 201745
ZN-C1n-13	Niutitang	523.474	1.3	Zhang et al., 201745
ZN-C1n-12	Niutitang	524.052	0	Zhang et al., 201745
ZN-C1n-08	Niutitang	524.381	1.4	Zhang et al., 201745
ZN-C1n-07	Niutitang	524.464	1.5	Zhang et al., 201745
ZN-C1n-06	Niutitang	524.629	-7.5	Zhang et al., 201745
ZN-C1n-05	Niutitang	524.876	1.9	Zhang et al., 201745
ZN-B-C1n-01	Niutitang	524.918	2.4	Zhang et al., 201745
ZN-B-C1n-02	Niutitang	525	0.9	Zhang et al., 201745
ZN-Z2d-02	Dengying	542	0.4	Zhang et al., 201745
Nangao section, Guizhou, South China
NG-C1n-18	Niutitang	521.001	-2.2	Zhang et al., 201745
NG-C1n-16	Niutitang	521.666	-1.2	Zhang et al., 201745
NG-C1n-12	Niutitang	522.893	-0.5	Zhang et al., 201745
NG-C1n-11	Niutitang	523.04	-1.1	Zhang et al., 201745
NG-C1n-10	Niutitang	524.104	-2.3	Zhang et al., 201745
NG-C1n-08	Niutitang	524.394	-3.4	Zhang et al., 201745
NG-C1n-05	Niutitang	524.773	-2.9	Zhang et al., 201745
NG-B-C1n-09	Niutitang	524.833	-5.9	Zhang et al., 201745
NG-B-C1n-06	Niutitang	524.886	-3.7	Zhang et al., 201745
NG-B-C1n-04	Niutitang	524.952	-5.4	Zhang et al., 201745
NG-B-C1n-02	Niutitang	524.999	-0.2	Zhang et al., 201745
NG-Z2l-08	Laobao	540	0.7	Zhang et al., 201745
NG-Z2l-05	Laobao	540.472	-1.3	Zhang et al., 201745
NG-Z2l-04	Laobao	540.836	-1.2	Zhang et al., 201745
NG-Z2l-02	Laobao	541.5	-0.2	Zhang et al., 201745
NG-Z2d-01	Dengying	542	-2.1	Zhang et al., 201745
Kyrshabakty and Berkuty sections, Malyi Karatau area, Kazakhstan
KY-11-20	Shabakty	515	0.9	Gamper, 201446
KY-64	Shabakty	516	-1.4	Gamper, 201446
KY-11-16	Shabakty	516.489	0.2	Gamper, 201446
KY-63c	Shabakty	516.504	-1.3	Gamper, 201446
KY-63a	Shabakty	516.518	-1.5	Gamper, 201446
KY-62c	Shabakty	516.619	-0.9	Gamper, 201446
KY-62a	Shabakty	516.619	-2.3	Gamper, 201446
KY-61	Shabakty	516.777	-0.3	Gamper, 201446
KY-59	Shabakty	517.324	-1.3	Gamper, 201446
KY-58	Shabakty	517.424	-1.8	Gamper, 201446
KY-11-12	Shabakty	517.511	0.1	Gamper, 201446
KY-57	Shabakty	517.842	-0.9	Gamper, 201446
KY-56	Shabakty	517.914	2.1	Gamper, 201446
KY-55	Shabakty	518	0.2	Gamper, 201446
KY-11-07	Ushbas	521.5	3.8	Gamper, 201446
KY-53	Ushbas	524	-0.8	Gamper, 201446
KY-11-03	Karatau	527	1.2	Gamper, 201446
KY-51	Aksai	531	1.1	Gamper, 201446
KY-48	Berkuty	538	1	Gamper, 201446
KY-47	Berkuty	539.087	0.8	Gamper, 201446
KY-46	Berkuty	539.196	2.2	Gamper, 201446
KY-45	Berkuty	539.739	1.2	Gamper, 201446
KY-44	Berkuty	539.957	0.9	Gamper, 201446
BK-21	Berkuty	540.5	2.9	Gamper, 201446
KY-43	Berkuty	540.609	1	Gamper, 201446
KY-42	Berkuty	540.826	2.1	Gamper, 201446
BK-22	Berkuty	540.826	0.4	Gamper, 201446
KY-41	Berkuty	540.935	1.7	Gamper, 201446
BK-24	Berkuty	541.587	0.2	Gamper, 201446
KY-39	Berkuty	542.348	1.2	Gamper, 201446
BK-26	Berkuty	542.348	1.4	Gamper, 201446
BK-28	Berkuty	542.674	0.9	Gamper, 201446
KY-38	Berkuty	543	1.8	Gamper, 201446
Estimated ages are calculated according to their distances from the dating layers or the equivalents.
