# Supplementary material for: Coupling of ocean redox and animal evolution during the Ediacaran-Cambrian transition
Source: Nat Commun. 2018 Jul 3;9:2575. doi: 10.1038/s41467-018-04980-5 (PMC6030108; doi:10.1038/s41467-018-04980-5)
Supplement: Supplementary file 5 — Supplementary Data 2 [file 41467_2018_4980_MOESM5_ESM.xlsx]

## Sheet: Sheet1
Samples	Depth	TNbulk	TN	TOC	TOC/N	δ13Corg	δ15N
	(m)	(ppm)	(ppm)	(ppm)	(atom)	(‰)	(‰)
Piyuancun Formation
YJ-1	0.1		220	13080	69.4	-25.9	6.3
YJ-3	0.5		230	8950	45.4	-26.2	3.3
YJ-5	1.1		200	11990	69.9	-30.1	6.5
YJ-6	2		180	6230	40.4	-28.9	4.6
YJ-9	5.5		140	5420	45.2	-30.7	3.3
YJ-11	7.9		110	3950	41.9	-32.8
YJ-13	11.6		180	1130	7.3	-30.1
YJ-17	17.7	180	120	1450	14.1	-30.3	4
YJ-23	28.3		150	7090	55.1	-31
YJ-25	30.3		200	9820	57.3	-31.4
YJ-27	32.8		290	12850	51.7	-31.1
YJ-29	35.3		270	12800	55.3	-31.2
YJ-33	40.2		310	16360	61.6	-32
YJ-35	42.7		260	12080	54.2	-31.4
YJ-36	43.7	290	250	14310	66.8		6.3
YJ-37	45.1		270	15540	67.1	-31.5
YJ-39	48.4		230	12740	64.6	-31.1
YJ-42	51.9		180	12140	78.7	-31	1
YJ-44	54.9		220	17740	94.1	-32.1
YJ-46	56.9		260	20280	91	-31.6
YJ-48	58.9		250	18470	86.2	-31.8
YJ-50	61.4		320	25120	91.6	-32.1	3.6
YJ-51	63.4		240	19410	94.4	-32.2	2.9
YJ-52	64.9	290	180	14330	92.9	-31.9	3
Hetang Formation
YJ-55	71.4		750	12940	20.1	-33.1	2.4
YJ-62	81.9		330	28370	100.3	-34.3	-6.3
YJ-64	86.4						-0.1
YJ-65	88.4		510	37560	85.9	-34.1
YJ-67	92.4		190	18380	112.9	-32.3
YJ-69	96.9		430	47010	127.5	-32.9	1.6
YJ-71	100.4	240	210	25040	139.1	-31	4.6
YJ-73	102.9		210	19850	110.3	-31.6	5.5
YJ-76	108.9		190	11730	72	-30.5	5.2
YJ-79	116.9		160	12810	93.4	-30.3	4.6
YJ-82	122.4		250	16430	76.7	-31	5.1
YJ-84	125.4		220	13250	70.3	-30.7	5.4
YJ-87	132.4		220	17320	91.8	-30.6	5.6
YJ-89	137.4		230	16450	83.4	-31.5	4.6
YJ-92	148.4		280	12620	52.6	-31.1	6.4
YJ-95	159.4		220	17290	91.7	-31	5.6
YJ-96	169.4		210	17400	96.7	-31.2	6.1
YJ-97	174.4	240	260	11400	51.2	-30.7	5.1
YJ-99	182.4		230	11990	60.8	-30.4	3.5
YJ-102	197.5		380	21060	64.7	-31.8	-0.7
TOC values correspond to the direct measurement of the carbon content in the decarbonated residues
TN values correspond to the direct measurement of the nitrogen content in the decarbonated residues
TNbulk values correspond to the direct measurement of the nitrogen content in bulk samples
TOC/N values are calculated from the TOC and TN contents on an atomic basis
δ15N measurements were performed on bulk samples
